# Supplementary material for: Comprehensive genomic and tumour immune profiling reveals potential therapeutic targets in malignant pleural mesothelioma
Source: Genome Med. 2022 May 30;14:58. doi: 10.1186/s13073-022-01060-8 (PMC9150319; doi:10.1186/s13073-022-01060-8)
Supplement: Supplementary file 1 — Additional file 1: Table S1. Clinical characteristics of the MPM samples that underwent whole genome sequencing [file 13073_2022_1060_MOESM1_ESM.xlsx]

## Sheet: S_Table 1
Table S1. Clinical characteristics of the MPM samples that underwent whole genome sequencing
ID	DonorIRI (EGA)	Sample site	Gender	Age at Diagnosis	Asbestos Exposure	Smoking Hx	Histology	ECOG at Dx	Side	Collection point	Sample type	Treatment 1	Treatment 2	Treatment 3	Status (1-deceased; 0-censored)	Survival from Diagnosis (days)	Sample previously sequenced by WES	RNAseq
MESO0001	fcc97918-032e-4c00-a740-e25f147673f8	USA	F	65	Yes	Never	Biphasic	1	Right	Pre-Tx	Tissue	Chemotherapy	Surgery	nil	1	379	no	yes
MESO0002	94a8fb61-e5e7-4927-8f9c-57fc96cbe8b4	USA	F	69	Yes	Never	Epithelioid	1	Right	Pre-Tx	Tissue	Chemotherapy	Surgery	nil	1	660	no	yes
MESO0003	eb32f6fc-ff39-47df-9d14-96ae53023213	USA	M	65	Yes	Never	Epithelioid	0-1	Left	Pre-Tx	Tissue	Surgery	Chemotherapy	nil	1	534	no	yes
MESO0004	74fcd034-0376-447b-8862-0d81b36ce0dc	USA	F	76	Yes	Ex	Epithelioid	0	Right	Pre-Tx	Tissue	Chemotherapy	Surgery	nil	1	380	no	na
MESO0005	6ed5fdd4-3341-4025-8062-0d54237db880	UK	M	67	Yes	Ex	Epithelioid	1	Right	Pre-Tx	Tissue	Surgery	unknown	nil	1	875	no	yes
MESO0006	3a4b9197-e060-4f3c-8a98-b07fd0f53750	UK	M	72	No	Ex	Epithelioid	0	Right	Pre-Tx	Tissue	Surgery	unknown	nil	1	281	no	yes
MESO0007	de34fa06-f906-4a54-80f1-32dce716f88e	UK	M	67	Yes	Never	Biphasic	0	Right	Pre-Tx	Tissue	Surgery	unknown	nil	1	460	no	yes
MESO0008	2faa8c09-2b4e-4b30-820d-dbb42c2e710f	UK	M	77	Yes	Never	Epithelioid	1	Left	Pre-Tx	Tissue	Surgery	unknown	nil	1	343	no	yes
MESO0009	0dc21f6d-303d-446f-bac5-69f628939c36	UK	M	71	Yes	Ex	Epithelioid	0	Left	Pre-Tx	Tissue	Surgery	unknown	nil	1	213	no	yes
MESO0010	65ce2ec8-1e3d-47ac-8d08-238f8d7ee80f	UK	M	61	Yes	Ex	Biphasic	0	Right	Pre-Tx	Tissue	Surgery	unknown	nil	1	616	no	yes
MESO0011	b3057010-c04d-4a94-836e-0594984a5af3	UK	M	77	Yes	Never	Epithelioid	1	Right	Pre-Tx	Tissue	Surgery	unknown	nil	1	94	no	yes
MESO0012	91922290-e088-4a2d-839d-a7b6f6b3dc6b	UK	M	75	Yes	Never	Epithelioid	1	Left	Pre-Tx	Tissue	Surgery	unknown	nil	1	208	no	yes
MESO0013	8bfeddfb-938d-481b-a1c5-670bb0579a31	UK	M	78	Yes	Never	Epithelioid	1	Right	Pre-Tx	Tissue	Surgery	unknown	nil	1	140	no	yes
MESO0014	03144b95-759a-4bda-93c8-d419254bdc40	UK	M	64	Unknown	Unknown	Epithelioid	1	Right	Pre-Tx	Tissue	Surgery	Chemotherapy	nil	1	219	no	yes
MESO0015	748d7247-e68b-4bda-8827-303b6595a474	UK	M	65	No	Never	Epithelioid	0	Right	Pre-Tx	Tissue	Surgery	Chemotherapy	nil	1	256	no	yes
MESO0016	2b12640b-6398-4998-bd54-57910ee1d30f	UK	M	50	No	Never	Epithelioid	0	Right	Pre-Tx	Tissue	Chemotherapy	Surgery	nil	1	913	no	yes
MESO0023	116e4c21-680d-423b-a9e9-64e6634f356b	Australia	F	42.8795	No	Ex	Epithelioid	1	Left	Pre-Tx	Tissue	Clinical Trial	Chemotherapy	nil	1	1145	no	na
MESO10151	c3b20dcc-c070-4879-b1e4-3448738368ac	Australia	M	56.3342	Yes	Ex	Epithelioid	0	Right	Pre-Tx	Effusion	Radiotherapy	nil	nil	1	605	no	na
MESO10268	0a610d19-d350-488d-8b7b-b5f71909461a	Australia	F	74	Yes	Never	Epithelioid	0	Right	Post-Tx	Effusion	Chemotherapy	Chemotherapy	nil	0	2031	no	yes
MESO10305	66c6c26e-b016-4bda-8367-6ce4cdc2d6bb	Australia	F	45	Yes	Current	Epithelioid	0	Right	Pre-Tx	Cell line	nil	nil	nil	1	452	10.1016/j.lungcan.2018.03.009	yes
MESO10529	4a2a8840-651e-4b0b-a4a3-dbf26647ae9d	Australia	M	62	Yes	Ex	Epithelioid	1	Right	Pre-Tx	Effusion	Chemotherapy	Chemotherapy	nil	1	1182	no	na
MESO10551	39694d38-4a5b-4d74-b0e5-df28976b6aad	Australia	M	61.2795	Yes	Ex	Epithelioid	0	Left	Pre-Tx	Effusion	Chemotherapy	nil	nil	1	274	no	na
MESO10552	bc044f97-4b1d-48ae-9b40-e6480a0c9a1c	Australia	M	74.8959	Yes	Never	Epithelioid	0	Left	Pre-Tx	Effusion	nil	nil	nil	1	1910	no	yes
MESO11053	73022199-fb91-48ba-893e-4421c9bdb59e	Australia	M	69.9781	Yes	Ex	Not Otherwise Specified	0	Right	Pre-Tx	Effusion	nil	nil	nil	1	1333	no	yes
MESO11195	09cce50d-94f0-4977-8c32-f97fcfd04475	Australia	M	63.937	Yes	Never	Epithelioid	0	Left	Pre-Tx	Effusion	Chemotherapy	Chemotherapy	Chemotherapy	1	854	no	yes
MESO11202	4a7243ff-0433-4a33-874c-498b35ac344b	Australia	M	57.0822	Yes	Ex	Epithelioid	0	Right	Pre-Tx	Effusion	Chemotherapy	Chemotherapy	Radiotherapy	1	491	no	yes
MESO11348	e0c05258-52b6-4d8e-942f-4381cacbbc41	Australia	M	71.5671	Yes	Never	Epithelioid	0	Right	Post-Tx	Effusion	Chemotherapy	Chemotherapy	Clinical Trial	1	487	no	yes
MESO11355	396f74e7-15de-48e3-b77b-2028c7b5f0ec	Australia	F	76.4329	Yes	Never	Sarcomatoid	1	Left	Pre-Tx	Cell line	Radiotherapy	Chemotherapy	Chemotherapy	1	198	no	yes
MESO11383	72b9c5e9-229b-489a-8a94-4fb4c832114c	Australia	M	59.1781	Yes	Ex	Epithelioid	1	Right	Pre-Tx	Effusion	Chemotherapy	Chemotherapy	Chemotherapy	1	781	no	yes
MESO11386	cc615a05-d278-4390-bb54-11ef21242f2d	Australia	F	70.126	Yes	Current	Not Otherwise Specified	0	Left	Pre-Tx	Effusion	Chemotherapy	nil	nil	1	723	no	na
MESO11398	8a0a0cfc-63ab-4b17-8522-921530630241	Australia	M	72.3644	Yes	Ex	Epithelioid	0	Right	Pre-Tx	Effusion	nil	nil	nil	0	1083	no	na
MESO11407	85994568-0b14-404b-80e0-c9ea32c2cede	Australia	M	74.4247	Yes	Ex	Epithelioid	1	Right	Pre-Tx	Effusion	nil	nil	nil	1	250	no	na
MESO11477	b3237d1e-71fe-4e9b-a44f-ff1bb673f7d5	Australia	F	94.7288	No	Never	Not Otherwise Specified	0	Right	Pre-Tx	Cell line	nil	nil	nil	1	177	no	yes
MESO11483	07948209-0e18-41d2-b609-ba72112711bc	Australia	M	74.7671	Yes	Never	Epithelioid	1	Left	Pre-Tx	Cell line	nil	nil	nil	1	325	no	yes
MESO11493	96eec9b1-b3da-48cf-bfb2-f272c6e39a83	Australia	M	80.3479	Yes	Never	Not Otherwise Specified	1	Left	Pre-Tx	Cell line	Radiotherapy	nil	nil	1	389	no	yes
MESO11599	52bee161-7516-4e61-be93-f3703c2f4412	Australia	M	72.4959	Yes	Never	Epithelioid	1	Right	Pre-Tx	Cell line	Chemotherapy	nil	nil	1	294	no	yes
MESO11743	3ce9d1c8-adcc-403e-912a-905f39387612	Australia	F	79.211	Yes	Never	Epithelioid	2	Right	Pre-Tx	Effusion	nil	nil	nil	1	185	no	yes
MESO11858	bc37111d-88ed-4d8a-8182-28935f020001	Australia	M	82.6986	Yes	Never	Epithelioid	1	Right	Pre-Tx	Effusion	nil	nil	nil	1	385	no	yes
MESO11863	408f65b0-a52c-4419-9f47-9061bd05ff03	Australia	F	50.1973	Yes	Never	Not Otherwise Specified	0	Right	Pre-Tx	Effusion	Clinical Trial	nil	nil	0	432	no	yes
MESO11884	b848730e-5095-46e7-851e-e66c525b63cc	Australia	M	80.874	Yes	Ex	Not Otherwise Specified	0	Left	Pre-Tx	Effusion	nil	nil	nil	0	472	no	yes
MESO11903	8dbd8569-2244-4f88-9a6c-f8563518dd92	Australia	F	71.2767	Yes	Never	Epithelioid	0	Left	Pre-Tx	Effusion	Chemotherapy	Radiotherapy	nil	1	384	no	yes
MESO11910	ca6bfe86-5938-450a-932a-9b5c94e157cb	Australia	M	74.8192	Yes	Ex	Epithelioid	0	Right	Pre-Tx	Effusion	nil	nil	nil	1	163	no	yes
MESO11950	1862682e-f387-46b8-9a69-46018b0a3656	Australia	M	57	Yes	Current	Epithelioid	0	Left	Pre-Tx	Effusion	Chemotherapy	Radiotherapy	Chemotherapy	1	228	no	yes
MESO12021	e3c27dc8-2dc0-47c0-92cc-86cd6af94c36	Australia	M	59.6575	No	Never	Epithelioid	0	Right	Pre-Tx	Effusion	Chemotherapy	nil	nil	0	341	no	yes
MESO12042	6d757f59-d757-410a-9636-e5b799f25a4e	Australia	M	88	Yes	Never	Not Otherwise Specified	0	Right	Pre-Tx	Effusion	nil	nil	nil	1	191	no	yes
MESO12099	02c35c41-8625-48c7-9166-0977b0153381	Australia	M	66	Yes	Ex	Epithelioid	0	Left	Pre-Tx	Effusion	nil	nil	nil	0	230	no	yes
MESO1701	104115d8-7e98-4764-8e4d-ec5b3e9d9bbf	Australia	M	46.337	Yes	Ex	Epithelioid	1	Left	Pre-Tx	Tissue	Clinical Trial	Chemotherapy	nil	1	197	TCGA-UD-AABZ (10.1158/2159-8290.CD-18-0804)	na
MESO2041	4086e338-a392-4cec-9b0c-a7ad0506da71	Australia	M	65.6192	Yes	Never	Not Otherwise Specified	1	Left	Pre-Tx	Tissue	Chemotherapy	Clinical Trial	Chemotherapy	1	717	TCGA-UD-AAC4 (10.1158/2159-8290.CD-18-0804)	na
MESO3787	c7940ac3-bd2a-4752-a46b-6bed6c1e4331	Australia	F	50.2247	Unknown	Unknown	Sarcomatoid	1	Right	Pre-Tx	Tissue	Chemotherapy	nil	nil	1	401	no	na
MESO4496	43c3bdaa-a162-46a9-a8cd-f6f1080e2093	Australia	M	61.4192	Unknown	Ex	Epithelioid	1	Left	Pre-Tx	Tissue	Chemotherapy	nil	nil	1	510	no	na
MESO4935	570808c9-51de-41c7-b822-1fd812d21f55	Australia	M	78.9342	Yes	Ex	Not Otherwise Specified	1	Right	Pre-Tx	Effusion	Radiotherapy	nil	nil	1	823	no	na
MESO9566	55ca9433-fc60-482e-95bc-1a37253e6e0e	Australia	M	71.989	Yes	Ex	Epithelioid	0	Right	Pre-Tx	Cell line	Chemotherapy	Chemotherapy	Chemotherapy	1	1171	no	yes
MESO9567	2fec4b11-df48-4091-98d4-5865c871ac63	Australia	M	69.6575	Yes	Ex	Epithelioid	1	Right	Pre-Tx	Effusion	Chemotherapy	Chemotherapy	Chemotherapy	1	1435	no	yes
MESO9647	f7479470-9757-4fd4-b4d6-37fcfcaed849	Australia	M	74.5781	Yes	Never	Epithelioid	1	Left	Pre-Tx	Effusion	nil	nil	nil	1	118	no	na
MESO9746	ca68e8f8-5bd9-4c6c-9620-91ecc6db9778	Australia	M	66.7205	Yes	Ex	Epithelioid	0	Right	Post-Tx	Cell line	Chemotherapy	Chemotherapy	Chemotherapy	1	813	no	yes
MESO9780	87911c16-62a8-43ce-bc83-46e09a04a7d3	Australia	F	69.5288	Yes	Ex	Epithelioid	1	Left	Pre-Tx	Effusion	Chemotherapy	nil	nil	1	653	no	na
MESO9800	6d84a9dc-8442-418e-9414-0e63b1201582	Australia	M	69.6082	Yes	Ex	Epithelioid	1	Right	Pre-Tx	Effusion	Radiotherapy	nil	nil	1	613	no	na
MESO9869	8ee2225b-748c-408a-975d-6ed5707e306e	Australia	M	64.6877	Yes	Never	Epithelioid	1	Right	Pre-Tx	Effusion	Chemotherapy	Chemotherapy	Chemotherapy	1	365	no	yes
