# Supplementary material for: Comprehensive genomic and tumour immune profiling reveals potential therapeutic targets in malignant pleural mesothelioma
Source: Genome Med. 2022 May 30;14:58. doi: 10.1186/s13073-022-01060-8 (PMC9150319; doi:10.1186/s13073-022-01060-8)
Supplement: Supplementary file 3 — Additional file 3: Table S2. Summary of read depth and the number of somatic mutations identified in MPM samples from whole genome sequencing. [file 13073_2022_1060_MOESM3_ESM.xlsx]

## Sheet: SequenceInfoForEachSample
Table S2. Summary of read depth and the number of somatic mutations identified in MPM samples from whole genome sequencing
ID	DonorIRI (EGA)	SequencingPlatform	ReferenceGenome	SampleMaterial	DNA_Test_SampleIRI	DNA_Test_Sample Publication ID	DNA_Control_SampleIRI	DNA_Control_Sample Publication ID	RNA Sample Publication ID	RNA Sample IRI	Test_SampleType	Control_SampleType	DNA_Test_AlignedReadGroupSetIRI	DNA_Control_AlignedReadGroupSetIRI	Control_ReadDepth	Test_ReadDepth	TumourContent_ASCAT	TumourContent_qpure	TumourPloidy_ASCAT	Variant Count: DEL	Variant Count: INS	Variant Count: INDEL (DEL plus INS)	Variant Count: SNV	Variant Count: DNP	Variant Count: TNP	Variant Count: All simple mutations	TMB (All simple mutations/3000)	CNA percetage of genome: CN0	CNA percetage of genome: CN1	CNA percetage of genome: CN2LOH	CNA percetage of genome: CN3_4	CNA percetage of genome: CN5_6	CNA percetage of genome: CN7plus	CNA percetage of genome: HET	SV Count: AmplifiedInversion	SV Count: Deletion	SV Count: Duplication	SV Count: FoldbackInversion	SV Count: Intrachromosomal	SV Count: Inversion	SV Count: TandemDuplication	SV Count: Translocation	SV Count: Total	TERT promoter mutation	qmotif: TestScaledTelo	qmotif: ControlScaledTelo	qmotif: Relative test/normal telomere length	HRDetect score	HRD-sum
MESO0001	fcc97918-032e-4c00-a740-e25f147673f8	HiSeqXTen	Homo sapiens (GRCh37_ICGC_standard_v2)	DNA	d876d93f-996c-49e3-b7d9-ebd651a2a667	MESO0001_T	6691e779-e420-4948-97ea-791a6aca6ad3	MESO0001_N	MESO0001_R	collectedsample:ae03676d-d664-4f0e-ba0b-1b8a6bf454f4	Primary tumour	Normal blood	e870a044-5c37-42dc-89b0-fc6765edddac	9e8e7f17-b2fa-4e2e-bcb0-7a8f16cc692a	32.54	68.19	0.49	40.4899	2.1	253	163	416	5855	34	1	6722	2.24067	1.36	10.57	2.01	15.82	0.09	0	70.16	0	20	7	13	193	130	0	34	397	WT	62181	58227	1.06791	0.0132568	33
MESO0002	94a8fb61-e5e7-4927-8f9c-57fc96cbe8b4	HiSeqXTen	Homo sapiens (GRCh37_ICGC_standard_v2)	DNA	91cbef3e-a20b-4d7d-b019-e3b9b0b4fce2	MESO0002_T	fe8aa0ca-ca69-4492-8645-5338e2cbaeac	MESO0002_N	MESO0002_R	collectedsample:cdb8c818-c207-4dab-adef-8a01b6e42928	Primary tumour	Normal blood	15609b23-f594-4c20-80ac-7b28dfc93fcc	b1866bfc-d2bf-47f8-a0b8-23772b14c440	32.18	66.69	0.75	84.852	4.66	201	46	247	2656	16	1	3167	1.05567	0.01	0.08	2.72	38.71	55.16	3.07	0.25	3	2	0	4	17	5	10	12	53	c.−124 G>A	57682	56916	1.01346	0.351127	52
MESO0003	eb32f6fc-ff39-47df-9d14-96ae53023213	HiSeqXTen	Homo sapiens (GRCh37_ICGC_standard_v2)	DNA	ac8cadda-6df3-4a2e-9e9d-64f56a6cdfa1	MESO0003_T	7ca713eb-624a-4c4d-a534-470e9e2f2eca	MESO0003_N	MESO0003_R	collectedsample:6d6454e6-0018-4476-87b8-5f55b6bcceed	Primary tumour	Normal blood	a4bab096-1e5f-4e76-b713-5bd4a8642ed0	471ce942-1dae-48e4-b517-841be9f35e7a	32.88	66.85	0.64	74.4091	3.5	310	62	372	5704	48	0	6496	2.16533	0.2	0.41	7.45	70.6	16.47	0.12	4.75	5	14	0	3	76	12	0	11	121	WT	68322	55907	1.22207	0.819946	50
MESO0004	74fcd034-0376-447b-8862-0d81b36ce0dc	HiSeqXTen	Homo sapiens (GRCh37_ICGC_standard_v2)	DNA	6c4c17d1-4820-4456-aa61-b51ccfe19671	MESO0004_T	8246a241-21c3-48cd-8176-8807100da1f1	MESO0004_N	na	na	Primary tumour	Normal blood	60adb9f4-05c8-4bea-866b-af64457060f4	51282f76-1600-4c6f-8915-fda311425b71	33.37	68.76	0.88	91.8497	1.83	214	66	280	2946	14	0	3520	1.17333	0.12	30.22	0.11	7.69	0.09	0	61.77	0	28	5	0	26	22	0	5	86	WT	188671	53574	3.52169	0.00864985	26
MESO0005	6ed5fdd4-3341-4025-8062-0d54237db880	HiSeqXTen	Homo sapiens (GRCh37_ICGC_standard_v2)	DNA	b1504bf0-f9b3-4169-a922-34465deb5a78	MESO0005_T	a740e24c-0360-4dfa-bef3-9add21792eca	MESO0005_N	MESO0005_R	collectedsample:8e9a739c-748f-43be-b9b3-9010492c9f61	Primary tumour	Normal blood	498d299a-d355-4da3-805f-701d7288683a	8afd90be-fa97-4689-a2ed-0da6ec0aa8af	40.95	66.57	0.6	67.8225	1.91	180	44	224	2783	9	0	3240	1.08	0.13	7.97	1.82	3.08	0	0	87.01	0	7	0	1	21	10	0	8	47	WT	48330	73928	0.653744	0.0161508	17
MESO0006	3a4b9197-e060-4f3c-8a98-b07fd0f53750	HiSeqXTen	Homo sapiens (GRCh37_ICGC_standard_v2)	DNA	779c701c-ddf9-48c4-8591-41926656caef	MESO0006_T	9f2f3948-7c0b-437d-96bc-121f3919402b	MESO0006_N	MESO0006_R	collectedsample:1f87010e-15aa-4f0f-a5b2-bdf053826bfd	Primary tumour	Normal blood	1a7054f9-3dfc-42d9-a92c-ee22822c917a	39647a01-7c78-4038-8ca4-e4af538fa343	26.32	54.2	0.6	68.8486	1.81	210	65	275	3695	18	0	4263	1.421	0.02	22.1	0	4.13	0.21	0.38	73.16	2	32	9	14	46	38	2	70	213	WT	50161	66635	0.752773	0.0206389	32
MESO0007	de34fa06-f906-4a54-80f1-32dce716f88e	HiSeqXTen	Homo sapiens (GRCh37_ICGC_standard_v2)	DNA	fb0876e5-2753-461b-be3b-2111ea577ad2	MESO0007_T	b8afa0b5-4b64-4f57-9b5a-6e4f57ab88a0	MESO0007_N	MESO0007_R	collectedsample:ac572252-5cf8-411b-b895-616ce6d881be	Primary tumour	Normal blood	eaed79da-32f9-4bf4-9776-a364a3f2d269	458f701c-ab00-4fc8-8351-be0ba0a0a663	30.56	69.9	0.47	63.5337	1.7	190	70	260	3070	15	0	3605	1.20167	0.16	27.96	0.23	1.71	0.03	0	69.9	0	18	1	12	33	34	0	18	116	WT	55875	70641	0.790971	0.0809031	32
MESO0008	2faa8c09-2b4e-4b30-820d-dbb42c2e710f	HiSeqXTen	Homo sapiens (GRCh37_ICGC_standard_v2)	DNA	29be55a0-488c-454c-8494-ac4657390e9b	MESO0008_T	1adc3a40-0f19-42b0-b3c4-0e6654200c53	MESO0008_N	MESO0008_R	collectedsample:320431e7-8f04-44db-b57a-3db24ef1ed79	Primary tumour	Normal blood	ac0ad929-b1f6-486f-a1fa-16f6fb08d41a	30b90fcd-ffa7-4d49-8e12-523fbd627557	40.51	80.21	0.27	43.5528	1.54	177	42	219	2991	17	0	3446	1.14867	0.24	42.83	7.84	0.52	0	0	48.57	0	35	2	0	33	39	0	12	121	WT	70355	65591	1.07263	0.200874	41
MESO0009	0dc21f6d-303d-446f-bac5-69f628939c36	HiSeqXTen	Homo sapiens (GRCh37_ICGC_standard_v2)	DNA	9e13c9dd-c512-459c-a6d4-23e1bbca66bb	MESO0009_T	207c0135-097a-42ea-9019-5b9e678a39d4	MESO0009_N	MESO0009_R	collectedsample:4f16e7a4-2cd1-4d8f-8367-9e690938595d	Primary tumour	Normal blood	b3f7a8ab-00ce-4a1f-81c1-127f86c4e5b6	0a7ff40e-ef83-40fd-ab8d-bfdb57c0e179	29.61	76.15	0.45	58.7199	1.78	167	70	237	3939	15	0	4428	1.476	0.05	19.46	0.18	2.43	0.09	0.25	77.54	0	23	6	2	20	37	1	20	109	WT	38869	92646	0.419543	0.021292	26
MESO0010	65ce2ec8-1e3d-47ac-8d08-238f8d7ee80f	HiSeqXTen	Homo sapiens (GRCh37_ICGC_standard_v2)	DNA	9cccef2d-7e60-4194-99a8-b29e7f08ec10	MESO0010_T	f227192e-d3a3-4141-87c1-496f44f4b21f	MESO0010_N	MESO0010_R	collectedsample:9e21238d-884e-4e49-88a1-b47e5d698879	Primary tumour	Normal blood	c251d940-3209-453d-b8a5-673694c454bd	a0882a25-de0b-4595-a177-b7b2f51e5711	38.04	76.43	0.67	75.9473	1.72	395	89	484	4358	22	1	5349	1.783	0.3	24.03	0.08	0.73	0	0	74.87	0	90	7	3	133	144	0	89	466	WT	56369	50887	1.10773	0.0890489	26
MESO0011	b3057010-c04d-4a94-836e-0594984a5af3	HiSeqXTen	Homo sapiens (GRCh37_ICGC_standard_v2)	DNA	57b4d452-69b7-4ef6-b991-4c5306c4b0b3	MESO0011_T	a04f334d-ed3c-4879-b76c-d423450a6663	MESO0011_N	MESO0011_R	collectedsample:0ee9d958-84a6-4c1b-9d29-2e4556785aac	Primary tumour	Normal blood	94f7d0fa-4334-4843-ad0e-ed9c4fa45845	b02125ae-1cce-4a1e-85c6-1f2954db569a	33.29	52.65	0.31	40.6686	1.66	203	47	250	3251	22	0	3773	1.25767	0.34	30.35	0.53	1.4	0	0	67.38	0	23	5	0	26	25	0	24	103	WT	73707	61048	1.20736	0.0247897	32
MESO0012	91922290-e088-4a2d-839d-a7b6f6b3dc6b	HiSeqXTen	Homo sapiens (GRCh37_ICGC_standard_v2)	DNA	514d0000-aad9-4a8f-8dcd-30a1a78266c1	MESO0012_T	45c1c9f9-154e-40b2-a016-835da2d3e42a	MESO0012_N	MESO0012_R	collectedsample:6024b800-21df-4259-b4d8-e215a121b76c	Primary tumour	Normal blood	b6594bf9-2885-44cc-a895-17946ff7c831	f0b5b1b9-0f1f-45ad-a32a-c4efa40791c9	41.73	77.46	0.51	62.4466	1.81	218	56	274	4732	32	0	5312	1.77067	0.28	16.48	0.17	2.18	0.31	0.05	80.54	0	13	0	4	39	27	1	17	101	WT	47613	64826	0.734474	0.0501586	24
MESO0013	8bfeddfb-938d-481b-a1c5-670bb0579a31	HiSeqXTen	Homo sapiens (GRCh37_ICGC_standard_v2)	DNA	4ab1a14c-4e8e-486d-a123-fb70fec46f60	MESO0013_T	31b21f61-958d-44ae-aa7f-d4494ac3369a	MESO0013_N	MESO0013_R	collectedsample:f42dc9b7-c9fb-493c-861f-11bb5d71b792	Primary tumour	Normal blood	67425161-07c1-4573-87d6-f72368774cec	5489bc42-e516-4774-a72b-766ecc9db689	43.35	81.16	0.4	72.564	3	356	65	421	4945	26	1	5814	1.938	0.13	1.28	33.15	53.78	6.79	0.32	4.55	0	24	3	17	176	20	6	49	295	c.−57 T>G	35820	67624	0.529694	0.989976	70
MESO0014	03144b95-759a-4bda-93c8-d419254bdc40	HiSeqXTen	Homo sapiens (GRCh37_ICGC_standard_v2)	DNA	99100e1a-17e9-4e14-a025-91f89be05ed4	MESO0014_T	0ddb1ad1-eb0f-4dd1-93b8-bad52f029cba	MESO0014_N	MESO0014_R	collectedsample:e25c0611-02ea-4fd5-9ff0-e1cf7315a621	Primary tumour	Normal blood	7956d23a-29d4-4dc5-9a33-ebfaa1f7a35e	2b6f15eb-d868-4cbf-ad50-6be86df20ed2	29.29	49.74	0.43	52.3482	3.67	145	59	204	2616	14	0	3038	1.01267	0.06	0.05	12.84	82.15	4.87	0	0.02	0	18	1	10	38	14	0	15	96	WT	66632	62466	1.06669	0.00356416	39
MESO0015	748d7247-e68b-4bda-8827-303b6595a474	HiSeqXTen	Homo sapiens (GRCh37_ICGC_standard_v2)	DNA	6b995379-b531-4f6f-b773-fe383cd234be	MESO0015_T	57914002-79e0-43e7-860f-9292cde0e3e7	MESO0015_N	MESO0015_R	collectedsample:ac1b5e7e-7dae-4119-b12e-ccc3ee3ea7fb	Primary tumour	Normal blood	4894eb49-3781-4409-ac08-54e332626808	ecd444af-7cc9-4e18-acab-e06fd4ffcb57	29.36	55.51	0.55	66.2562	3.33	166	51	217	2517	15	0	2966	0.988667	0.42	0.13	23.35	74.52	1.23	0.33	0.01	4	25	3	31	78	34	7	28	210	WT	33417	74594	0.447985	0.175474	44
MESO0016	2b12640b-6398-4998-bd54-57910ee1d30f	HiSeqXTen	Homo sapiens (GRCh37_ICGC_standard_v2)	DNA	428184b7-d8da-4b9d-bbfc-d4d63dd27af4	MESO0016_T	0743041d-6c76-4f79-81a2-3f54139dbf10	MESO0016_N	MESO0016_R	collectedsample:6ef91ce6-c687-4fe9-a49d-4f09cf2dd592	Primary tumour	Normal blood	94f3a554-6276-4a68-80f4-641d3eb9065a	25f2cd37-3fec-4a5f-ad6a-67b6b7777179	27.04	55.49	0.52	72.3733	2.47	90	37	127	1302	7	0	1563	0.521	0.04	0.37	76.3	20.82	2.25	0	0.21	0	1	0	0	4	0	0	0	5	WT	28084	89928	0.312294	0.137088	33
MESO0023	116e4c21-680d-423b-a9e9-64e6634f356b	HiSeqXTen	Homo sapiens (GRCh37_ICGC_standard_v2)	DNA	e3a45c6d-8e03-4b9a-88cc-2baf1f2473e7	MESO0023_T	7a621305-faac-44b4-9197-b45803611cba	MESO0023_N	na	na	Primary tumour	Normal blood	6e2cd712-cad6-4def-84ea-c367d6f4c37d	45f349e4-f485-4c2a-b64f-7cced8e01120	30.35	83.6	0.88	88.5663	1.93	115	39	154	2230	14	0	2552	0.850667	0.03	10.52	0.02	3.17	0	0	86.26	0	10	3	3	30	32	0	101	179	WT	26642	80020	0.332942	0.000123671	7
MESO10151	c3b20dcc-c070-4879-b1e4-3448738368ac	HiSeqXTen	Homo sapiens (GRCh37_ICGC_standard_v2)	DNA	333dfc6a-5b34-4af6-9274-2e81aaf34ca2	MESO10151_T	5af7c764-4034-4730-9d18-01304c7fb829	MESO10151_N	na	na	Primary tumour	Normal blood	7fc7f95f-0bdf-4981-be5f-54fe27ab1603	df9e9ce9-4672-4f52-96ad-c08888ea8a29	28.99	57.55	0.68	76.2	1.86	171	48	219	2421	11	0	2870	0.956667	0.01	10.67	0.01	0.17	0.33	0	88.81	0	24	3	3	31	25	0	35	121	WT	30981	53912	0.574659	0.00313929	14
MESO10268	0a610d19-d350-488d-8b7b-b5f71909461a	HiSeqXTen	Homo sapiens (GRCh37_ICGC_standard_v2)	DNA	5f281649-1ffe-4434-b84a-182954c87115	MESO10268_T	af72e445-6025-4bbc-8c19-30cadd07d0f3	MESO10268_N	MESO10268_R	collectedsample:70ee5b2a-0f1f-4cc3-b1b1-9a97b590e7ab	Primary tumour	Normal blood	edd232d2-a5ef-40d7-94c8-20869c1b5b80	b891ab24-bc9f-4352-bb61-70e91c6a49ef	36.15	67.18	1	100.055	1.97	303	75	378	4123	82	0	4961	1.65367	0.02	6.73	0.02	4.21	0	0	89.03	0	10	0	3	24	10	0	8	55	WT	31590	58516	0.539852	0.019004	7
MESO10305	66c6c26e-b016-4bda-8367-6ce4cdc2d6bb	HiSeq2000	Homo sapiens (GRCh37_ICGC_standard_v2)	DNA	0726251a-968d-4e9b-ada4-5fb7b03e23ef	MESO10305_T	a7c7549c-e530-4741-bdd7-85367280c6d0	MESO10305_N	MESO10305_R	collectedsample:cc61ba60-7c99-4597-a945-3887522c2d5f	Cell line derived from tumour	Normal blood	2487c8b9-a124-454a-9e29-8b50765df467	58ab2ca1-4602-4bf1-b88a-b0824600f6d1	39.59	69.73	1	99.1765	1.91	124	74	198	5331	13	0	5740	1.91333	0.43	18.94	0.25	8.79	0	0	71.58	0	17	0	3	45	16	0	20	101	WT	20074	60768	0.330338	0.002049	17
MESO10529	4a2a8840-651e-4b0b-a4a3-dbf26647ae9d	HiSeqXTen	Homo sapiens (GRCh37_ICGC_standard_v2)	DNA	5296025c-9498-4c6f-b681-dbc5c24876c6	MESO10529_T	251f12b3-f283-44bd-a620-2cc788e0c81d	MESO10529_N	na	na	Primary tumour	Normal blood	54712355-32b3-4f75-9d22-7ab4ef825bec	8d55409a-b409-4809-8ba4-9af68e3d4a01	36.57	78.77	0.61	68.8641	1.91	259	56	315	3254	21	0	3905	1.30167	0.02	8.58	0.04	3.75	0	0	87.61	0	20	2	1	92	22	0	22	159	WT	35277	67688	0.521171	0.0497193	16
MESO10551	39694d38-4a5b-4d74-b0e5-df28976b6aad	HiSeqXTen	Homo sapiens (GRCh37_ICGC_standard_v2)	DNA	ca604321-ae5f-486d-93c9-d390640b0f55	MESO10551_T	4f907314-5826-4438-a3f0-ffec00e5e8dc	MESO10551_N	na	na	Primary tumour	Normal blood	06a80dd4-9b95-4b0d-a2c2-e3b71c17add9	a680ab34-108b-4a63-bbfa-331bc6c1cfbc	42.23	75.16	0.7	77.072	3.6	259	63	322	4452	27	0	5123	1.70767	0.01	0.05	9.03	89.34	1.46	0.04	0.06	1	15	1	3	33	43	0	19	115	WT	43495	65515	0.663894	0.0464501	25
MESO10552	bc044f97-4b1d-48ae-9b40-e6480a0c9a1c	HiSeqXTen	Homo sapiens (GRCh37_ICGC_standard_v2)	DNA	e7380f1b-bc00-458c-b456-a49fc680bbfb	MESO10552_T	f399b53b-57e4-4e9c-bdab-f7f0020ba846	MESO10552_N	MESO10552_R	collectedsample:c5a14269-9e85-407f-8890-600a182f60a3	Primary tumour	Normal blood	5feb8c57-cd15-4419-8049-5e8b4eb3cb85	24013452-be0c-427e-8981-3622e5353ffb	28.72	52.62	0.53	58.5556	1.85	146	37	183	2402	18	0	2786	0.928667	0.01	12.87	0.19	2.05	0	0	84.88	0	2	0	0	10	1	0	1	14	WT	45376	65626	0.691433	0.0107662	13
MESO11053	73022199-fb91-48ba-893e-4421c9bdb59e	HiSeqXTen	Homo sapiens (GRCh37_ICGC_standard_v2)	DNA	18457202-229e-491a-a758-d6aaffb0c852	MESO11053_T	c88164f0-517d-443f-909d-ab5898fc3807	MESO11053_N	MESO11053_R	collectedsample:f3c05b37-9856-4f55-8eac-00ab01228e40	Primary tumour	Normal blood	01449163-9151-4e5d-86d2-862e0945d608	42e5d3ea-ab68-4003-ad37-bb7c79e2fce4	33.35	68.54	0.88	90.6061	2.01	214	72	286	4062	28	0	4662	1.554	0.32	4.75	5.03	10.99	0	0	78.91	0	10	5	1	51	59	0	3	129	WT	50519	59596	0.847691	0.00261673	10
MESO11195	09cce50d-94f0-4977-8c32-f97fcfd04475	HiSeqXTen	Homo sapiens (GRCh37_ICGC_standard_v2)	DNA	dccc3af8-7890-4892-bade-0f7dc7d782ff	MESO11195_T	88633ceb-9f7d-4fbf-b4b1-09d1ee6c5c82	MESO11195_N	MESO11195_R	collectedsample:f3d4857c-5f57-4e90-9e3e-26edf574252d	Primary tumour	Normal blood	6f1fb67a-6c5a-4e9e-bad5-74f61558d9d1	ad68ccf0-7b48-431b-9b7d-100b2973f825	25.01	54.04	0.42	42.4612	1.81	263	74	337	3772	43	0	4489	1.49633	0.07	29.3	0.42	12.01	0	0	58.2	0	23	5	2	42	29	0	25	126	WT	82050	78242	1.04867	0.504486	43
MESO11202	4a7243ff-0433-4a33-874c-498b35ac344b	HiSeqXTen	Homo sapiens (GRCh37_ICGC_standard_v2)	DNA	e87ebb22-031b-4408-8332-2863352b6094	MESO11202_T	4a2df924-d42f-4525-ac44-c9b3b4ff3d5c	D368	MESO11202_R	collectedsample:42c4e489-5e6b-4942-a20d-5cc0096b97ee	Primary tumour	Normal blood	ce344d43-6728-495a-9f3c-a6c28ce17ffc	df8a10dd-fb5d-40ae-b34b-a1d78b927811	26.96	56.47	0.75	78.2404	1.87	187	74	261	2752	14	0	3288	1.096	0.02	12.79	0.08	2.92	0.05	0	84.14	0	31	3	1	33	34	0	31	133	WT	40400	70796	0.570654	0.038775	26
MESO11348	e0c05258-52b6-4d8e-942f-4381cacbbc41	HiSeqXTen	Homo sapiens (GRCh37_ICGC_standard_v2)	DNA	8a2d6b2d-66cc-45bb-8ffa-3b64a8f2fd24	MESO11348_T	a4599468-86b7-42e0-89ee-2d60f10aef90	MESO11348_N	MESO11348_R	collectedsample:006f477f-bd0f-4294-b2e1-a1999b127e78	Primary tumour	Normal blood	d6c2f9dd-162c-4a9d-9cbb-471810252a16	35fdb2d6-c4cd-4342-b776-ba843abf5f4b	29.93	59.41	0.86	90.1511	3.56	200	69	269	3105	13	0	3656	1.21867	0.04	0.56	12.06	82.89	4.38	0	0.07	0	41	4	41	87	53	1	91	318	WT	39391	69585	0.566085	0.00808457	32
MESO11355	396f74e7-15de-48e3-b77b-2028c7b5f0ec	HiSeqXTen	Homo sapiens (GRCh37_ICGC_standard_v2)	DNA	415b8da7-b15e-4888-9b19-1d18d729706b	MESO11355_T	7205f444-7b63-459b-af3b-591512901769	MESO11355_N	MESO11355_R	collectedsample:a17b0a7d-8b9d-41dd-b425-498be9bd1444	Cell line derived from tumour	Normal blood	585bdc6c-5ffd-4319-83a5-d62530f81bc6	d752ba54-a7c8-456a-9a9c-c003bc6f3257	27.81	67.77	0.99	99.6014	1.86	180	86	266	3242	15	0	3789	1.263	0.12	14.14	0.23	0.13	0	0	85.37	0	26	5	1	57	34	0	26	149	WT	29861	66715	0.44759	0.00317018	18
MESO11383	72b9c5e9-229b-489a-8a94-4fb4c832114c	HiSeqXTen	Homo sapiens (GRCh37_ICGC_standard_v2)	DNA	51388c45-30ed-442c-bef8-001e2c06943f	MESO11383_T	6b3e1286-1308-4e07-80f2-1abd1ee084c0	MESO11383_N	MESO11383_R	collectedsample:eeacf801-49b1-4ebb-9d20-5bdeeec01c4d	Primary tumour	Normal blood	a0588dba-e8f2-4336-91b7-8ab935ca3310	9a667f49-bb01-4ebc-b9d7-251512c01a4c	36.92	73.57	0.59	74.308	1.82	128	52	180	2471	14	0	2845	0.948333	0.02	15.8	0.05	0.64	0.27	0.02	83.21	0	27	1	0	32	31	0	13	104	WT	62782	84237	0.745302	0.0317979	27
MESO11386	cc615a05-d278-4390-bb54-11ef21242f2d	HiSeqXTen	Homo sapiens (GRCh37_ICGC_standard_v2)	DNA	a241e705-ea46-42fe-a8f5-71ab7f90634d	MESO11386_T	2774a74f-57c4-4f65-b6d5-e2c5f96e0816	MESO11386_N	na	na	Primary tumour	Normal blood	77dd16ad-5808-4757-bf1f-8f6323408011	89b3b931-739d-4f6a-9d19-6b448b2975eb	37.67	69.55	0.55	63.7947	1.91	241	56	297	3064	29	0	3687	1.229	0.07	14.16	0.08	3.83	0.19	0.25	81.41	0	31	7	2	69	70	1	35	215	WT	46486	62161	0.747832	0.0279066	26
MESO11398	8a0a0cfc-63ab-4b17-8522-921530630241	HiSeqXTen	Homo sapiens (GRCh37_ICGC_standard_v2)	DNA	486f31b0-3f9b-4728-bd85-2be142484254	MESO11398_T	0b126c3e-8cec-45c9-848b-5ffd7c033fb4	D570	na	na	Primary tumour	Normal blood	e536118c-5569-4e40-a82c-a0d828b465b8	f93bf609-d5ec-4741-bfc0-d5892eb5fe10	30.05	61.02	0.77	80.9317	1.95	151	41	192	2354	12	0	2750	0.916667	0.01	5.46	0	4.66	0	0	89.87	0	4	0	0	6	3	0	5	18	WT	21595	61948	0.348599	0.00557528	5
MESO11407	85994568-0b14-404b-80e0-c9ea32c2cede	HiSeqXTen	Homo sapiens (GRCh37_ICGC_standard_v2)	DNA	6c030d06-563f-4db8-ac70-7490ef98bca1	MESO11407_T	dab24779-ff9a-485d-a107-d2f05ffbc489	MESO11407_N	na	na	Primary tumour	Normal blood	165fe014-1cf7-417a-a9b7-4934018d1832	4c5f3ee6-22d7-40b9-8a12-a87c2b7f61a5	35.77	58.11	0.81	85.6883	2.73	290	77	367	5778	36	1	6549	2.183	0.05	9.17	21.28	56.7	3.08	0.75	8.95	14	49	5	27	90	20	6	42	253	WT	19309	47946	0.402724	0.464153	49
MESO11477	b3237d1e-71fe-4e9b-a44f-ff1bb673f7d5	HiSeqXTen	Homo sapiens (GRCh37_ICGC_standard_v2)	DNA	16cd9123-6f9b-4353-a9d1-405c3b6eeee3	MESO11477_T	c9670ebc-9b06-469a-98e2-6a03aec1e576	MESO11477_N	MESO11477_R	collectedsample:a75ec073-bed5-4f40-9ec0-35e7bc61296a	Cell line derived from tumour	Normal blood	2fefe02e-f493-4880-a983-f4f4f416455a	d9273731-79ff-48b9-8d16-7a58df9dea3e	25.36	60.91	1	99.8166	2.09	312	99	411	4854	27	0	5703	1.901	0.21	3.11	7.26	13.29	0	0	76.13	0	24	1	3	48	20	0	15	111	c.−124 G>A	17569	66061	0.265951	0.0276246	14
MESO11483	07948209-0e18-41d2-b609-ba72112711bc	HiSeqXTen	Homo sapiens (GRCh37_ICGC_standard_v2)	DNA	ed365067-5cc4-4536-8ea5-f280f349c141	MESO11483_T	4c8160e6-aa39-4726-9cc9-e2835d9eefbc	MESO11483_N	MESO11483_R	collectedsample:5799832f-41e1-4d37-a04e-37d85fd6af6f	Cell line derived from tumour	Normal blood	638c144d-551e-4537-be7f-35146a8b7d23	b1b3260f-2d51-4f12-9133-e1db9b3d0be0	29.61	62.33	1	99.2062	1.82	213	74	287	3010	16	0	3600	1.2	0.28	18.17	0.13	5.47	0	0	75.96	0	49	3	0	98	83	0	69	302	WT	23459	77580	0.302385	0.00664669	25
MESO11493	96eec9b1-b3da-48cf-bfb2-f272c6e39a83	HiSeqXTen	Homo sapiens (GRCh37_ICGC_standard_v2)	DNA	698bcecf-fe4a-45ea-b067-77be90eb457c	MESO11493_T	1d13bbaa-d05a-45af-acaa-c33302ca7719	MESO11493_N	MESO11493_R	collectedsample:5077dcca-6ff1-4b2f-9390-c5042ab7f776	Cell line derived from tumour	Normal blood	96d75f96-70d2-4914-a253-747479665f07	8160d50b-9bb4-448d-9030-53ce9e334f1f	23.53	57.62	0.98	99.5786	3.27	337	101	438	5353	45	0	6274	2.09133	0.16	0.59	20.54	65.54	13.14	0	0.03	3	54	12	41	121	37	5	28	301	WT	58772	63224	0.929584	0.379639	32
MESO11599	52bee161-7516-4e61-be93-f3703c2f4412	HiSeqXTen	Homo sapiens (GRCh37_ICGC_standard_v2)	DNA	fa325fa2-b285-4f04-97eb-dba6cca5ce5c	MESO11599_T	a17ea4e5-8860-4dcb-be07-c9e432490bad	MESO11599_N	MESO11599_R	collectedsample:3361e207-4cac-4ff6-ba67-bfdaebe0edfd	Cell line derived from tumour	Normal blood	b7d64bbf-d1c5-45b7-be99-24068b7622a8	4e9e29cd-9626-4f91-b947-b9cb57ded8aa	25.68	59.4	0.99	99.4272	3.41	224	67	291	3841	16	0	4439	1.47967	0.08	0.06	24.35	74.82	0.61	0	0.07	0	20	5	26	47	19	0	29	146	WT	24205	53878	0.449256	0.000725945	30
MESO11743	3ce9d1c8-adcc-403e-912a-905f39387612	HiSeqXTen	Homo sapiens (GRCh37_ICGC_standard_v2)	DNA	e69526e2-499d-4288-9701-e84f6e83d1ef	MESO11743_T	bf0366fa-02fb-40d0-8829-e5b19867beac	MESO11743_N	MESO11743_R	collectedsample:67b1f37b-be3a-426a-bde8-b298ad1e8458	Primary tumour	Normal blood	594f1d37-e571-466f-b8eb-660f9233542f	06ecf845-5cbe-486e-8847-c001cda0af24	26.51	62.37	0.96	98.7228	3.17	239	77	316	3976	11	0	4619	1.53967	0.15	0.74	21.61	70.13	3.91	0.16	3.3	0	39	14	54	122	47	2	53	331	WT	45531	69952	0.650889	0.0258698	48
MESO11858	bc37111d-88ed-4d8a-8182-28935f020001	HiSeqXTen	Homo sapiens (GRCh37_ICGC_standard_v2)	DNA	ea54f278-acfe-4361-8278-b43b8c3ff55e	MESO11858_T	f2293e28-59aa-455b-99ea-6aaede9ff7da	MESO11858_N	MESO11858_R	collectedsample:0494a8c5-1a19-4ec5-b5f5-b611194e94cd	Primary tumour	Normal blood	afa5a620-4ed3-4359-bba3-c56d92cc8d72	f8bef3f5-7d10-449b-a77c-9ba3ae1f1e95	32.56	68.41	0.95	97.7901	1.71	247	57	304	3355	17	1	3981	1.327	0.04	25.77	0.04	0.81	0	0	73.34	0	40	3	2	70	55	0	29	199	WT	16686	51431	0.324435	0.062691	34
MESO11863	408f65b0-a52c-4419-9f47-9061bd05ff03	HiSeqXTen	Homo sapiens (GRCh37_ICGC_standard_v2)	DNA	8bb951fc-988d-40dc-a717-4cb00ffa4ac0	MESO11863_T	2a7afc13-bd47-439a-93f7-b638fc6f1f35	MESO11863_N	MESO11863_R	collectedsample:dd0a29fa-7add-47b0-9013-553af3aeec41	Primary tumour	Normal blood	46e9983f-f824-4174-8092-59a0ee492264	e09dbb21-e03e-4f24-b04e-bb08fcb0b184	36.23	69.89	0.78	81.5951	1.97	140	34	174	3200	11	1	3560	1.18667	0.01	6.62	0	2.47	0	0	90.89	0	7	0	1	40	11	0	5	64	WT	29709	93325	0.318339	0.000484085	9
MESO11884	b848730e-5095-46e7-851e-e66c525b63cc	HiSeqXTen	Homo sapiens (GRCh37_ICGC_standard_v2)	DNA	e42b7248-e3d8-479f-8609-901b9b44515b	MESO11884_T	29eef6cf-d149-4756-ab58-12f21484c41b	MESO11884_N	MESO11884_R	collectedsample:ab83befb-bf13-4eb9-86c4-2a8b17506858	Primary tumour	Normal blood	373901f5-a768-428a-9229-2a84c70de137	2d4194d7-7c4b-48c2-af7a-d95e2653c21a	37.46	68.75	0.82	86.1146	3.84	225	69	294	4269	17	0	4874	1.62467	0.41	0.01	2.46	87.14	7.78	0.94	1.25	3	18	6	21	40	14	1	21	124	WT	26340	71692	0.367405	0.00135855	19
MESO11903	8dbd8569-2244-4f88-9a6c-f8563518dd92	HiSeqXTen	Homo sapiens (GRCh37_ICGC_standard_v2)	DNA	a730ac6f-21b4-4206-94dc-acd869c52cf7	MESO11903_T	4e7a78af-b099-44e2-b36e-6ebc82f5c815	MESO11903_N	MESO11903_R	collectedsample:a9152d46-92d1-4676-9ea6-68e47ab85dfb	Primary tumour	Normal blood	a281b7c4-f8b7-4f8e-bea0-5c87a89ca75f	972fbeaf-b059-4d62-bbb1-36a6ca980bd3	33.7	67.71	0.93	95.082	1.87	203	64	267	3882	25	0	4441	1.48033	0.19	22.57	0.03	7.16	0.02	0	70.02	0	46	3	4	81	76	0	70	280	WT	40774	53221	0.766126	0.231084	31
MESO11910	ca6bfe86-5938-450a-932a-9b5c94e157cb	HiSeqXTen	Homo sapiens (GRCh37_ICGC_standard_v2)	DNA	6f425c7b-7e33-4547-a6cf-2a0764c356ca	MESO11910_T	297d8169-a2aa-4b93-99cc-c98e64514c44	MESO11910_N	MESO11910_R	collectedsample:3a6665d0-9569-4db6-8976-88bf31c10aa2	Primary tumour	Normal blood	15858106-1be3-4633-9524-76f30dff2a90	27a76bdb-8640-446c-bf6d-1c8063c668b5	34.89	65.99	0.71	90.8387	1.73	200	67	267	3789	25	0	4348	1.44933	0.36	27.49	1.72	4.77	0	0	65.66	0	54	3	2	88	52	0	30	229	WT	38595	70442	0.547898	0.182472	32
MESO11950	1862682e-f387-46b8-9a69-46018b0a3656	HiSeqXTen	Homo sapiens (GRCh37_ICGC_standard_v2)	DNA	3a47b077-5e16-4e5e-9c76-a8f61e51894b	MESO11950_T	4620f7f0-9bfd-4140-8a7b-14bf7b6a0b6a	MESO11950_N	MESO11950_R	collectedsample:fe4c0233-40cb-436a-b258-8eb77d32d975	Primary tumour	Normal blood	da966568-7d6b-48b5-b6b3-56a8284ae64a	7702533d-8499-44ce-9130-5d9f25e47403	37.13	68.09	0.44	42.4465	3.73	137	58	195	2440	9	1	2840	0.946667	0.05	0.01	10.9	80.42	8.61	0.01	0	0	15	2	16	29	13	0	16	91	WT	41614	59405	0.700513	0.254431	27
MESO12021	e3c27dc8-2dc0-47c0-92cc-86cd6af94c36	HiSeqXTen	Homo sapiens (GRCh37_ICGC_standard_v2)	DNA	73a68067-ea87-4982-98ac-cc7511af3b6e	MESO12021_T	c88067a8-f2c3-49a5-858c-f0c805b8f486	MESO12021_N	MESO12021_R	collectedsample:220dcd52-ac20-4dae-bab0-b94f33919bbb	Primary tumour	Normal blood	eafd2be5-1c8b-4acd-a265-5831aaa35d81	a8e467aa-c2e1-48ff-ae19-4e3e31e17bd9	35.54	70.71	0.68	78.4977	1.87	277	57	334	4396	19	1	5084	1.69467	0.06	14.96	1.69	6.27	0	0	77.02	0	34	12	0	55	81	0	80	262	WT	51547	75336	0.684228	0.0310573	23
MESO12042	6d757f59-d757-410a-9636-e5b799f25a4e	HiSeqXTen	Homo sapiens (GRCh37_ICGC_standard_v2)	DNA	177e67e7-46ca-498b-b5f1-1ec30f20ed26	MESO12042_T	88765139-eb2f-4d4e-b5e9-d08dc8629fe2	MESO12042_N	MESO12042_R	collectedsample:8025422b-2c74-4e61-8c90-7b41d8062d13	Primary tumour	Normal blood	d5fdeda8-2644-43f5-8e6f-9db7824d1d9f	bd5387ad-5f89-4807-8731-c2fc75da151f	34.9	66.78	0.85	91.1657	3.7	254	65	319	4010	20	0	4668	1.556	0.27	0.01	13.57	79.49	6.45	0.02	0.19	2	68	14	62	111	71	0	98	426	WT	24177	42654	0.566817	0.0882212	31
MESO12099	02c35c41-8625-48c7-9166-0977b0153381	HiSeqXTen	Homo sapiens (GRCh37_ICGC_standard_v2)	DNA	3f4c6159-bbc1-45fd-84ab-019288d60b3b	MESO12099_T	5a261044-3d67-4012-b272-b3eecdd67752	MESO12099_N	MESO12099_R	collectedsample:48ff8591-d934-4b45-b3cc-292e182fea59	Primary tumour	Normal blood	40bec8ce-8104-47eb-8db5-555a8b57ce44	a956571b-7af8-4732-8336-62cdbeaa183e	34.19	67.44	0.68	73.0248	1.93	238	57	295	3319	22	0	3931	1.31033	0	6.3	0	4.01	0	0	89.69	0	23	9	0	36	53	0	11	132	WT	36822	59720	0.616577	0.025559	9
MESO1701	104115d8-7e98-4764-8e4d-ec5b3e9d9bbf	HiSeqXTen	Homo sapiens (GRCh37_ICGC_standard_v2)	DNA	95945502-d6cd-4fdc-9856-549e185c32c3	MESO1701_T	b191230a-d5fe-4bf3-8858-03568ce54943	MESO1701_N	na	na	Primary tumour	Normal blood	d9ed3a3a-1aed-4431-9869-e20b3f8e75e6	085e34fe-387d-4278-b1e5-010f081df802	32.73	79.66	0.62	64.6865	1.82	210	81	291	3796	11	0	4389	1.463	0.05	24.98	1.79	10.09	0.12	0	62.96	0	26	2	3	41	24	0	30	126	WT	49693	89759	0.553627	0.238651	38
MESO2041	4086e338-a392-4cec-9b0c-a7ad0506da71	HiSeqXTen	Homo sapiens (GRCh37_ICGC_standard_v2)	DNA	684c1153-0bf2-4170-b1e2-f31002a2a7cc	MESO2041_T	07597a6d-8f0e-4c74-89c6-d1851bf67285	MESO2041_N	na	na	Primary tumour	Normal blood	a49c8f96-329a-47cf-bbfc-0801060a010a	eb5649a7-106e-4a61-b6bb-1b68b00ae325	37.17	71.61	1	69.3709	1.96	31	24	55	594	3	0	707	0.235667	0.12	1.01	0	0.01	0	0	98.85	0	0	0	0	8	2	0	1	11	WT	82137	61340	1.33904	0.00042889	0
MESO3787	c7940ac3-bd2a-4752-a46b-6bed6c1e4331	HiSeqXTen	Homo sapiens (GRCh37_ICGC_standard_v2)	DNA	dfe7532b-ffa3-4c9d-8486-7a8deccd6309	MESO3787_T	3b9850eb-a870-43f6-be0c-c0f8cdbed9f0	MESO3787_N	na	na	Primary tumour	Normal blood	f0038f57-24e3-404e-98d9-87f3222c4ca0	e2f69740-878e-40f0-a223-8a28a418e424	31.95	69.59	0.48	78.8805	1.59	163	56	219	2905	23	0	3366	1.122	1.67	43.29	0.08	1.87	0	0	53.09	0	47	1	0	61	62	0	45	216	WT	61955	72503	0.854516	0.596695	47
MESO4496	43c3bdaa-a162-46a9-a8cd-f6f1080e2093	HiSeqXTen	Homo sapiens (GRCh37_ICGC_standard_v2)	DNA	a6857f80-cb9d-4623-aa64-6345f2064296	MESO4496_T	91e3c826-d578-454b-9999-15188459faf7	MESO4496_N	na	na	Primary tumour	Normal blood	8e0b0bde-ad6d-449f-8299-ed567bbced78	1444350e-654b-475d-b331-b0fa141d01fb	37.79	75.9	1	85.7455	1.98	122	67	189	2140	20	0	2538	0.846	0	1.21	0.01	1.95	0	0	96.83	0	1	0	0	45	13	0	6	65	WT	100013	58973	1.69591	0.00502135	3
MESO4935	570808c9-51de-41c7-b822-1fd812d21f55	HiSeqXTen	Homo sapiens (GRCh37_ICGC_standard_v2)	DNA	ac830ab7-1ed9-427d-b05b-e63757cc31ef	MESO4935_T	4b5e687b-e880-4ae4-96e7-db8958ba0bdd	MESO4935_N	na	na	Primary tumour	Normal blood	488e6e53-96f9-4bb0-aa0e-0e25585656dc	7a464228-6633-4ab8-bab1-412a437ed8f7	38.55	66.76	0.41	47.2547	1.8	152	35	187	2522	9	0	2905	0.968333	0.17	19.57	1.72	3.63	0	0	74.91	0	14	0	0	26	18	0	27	85	WT	37979	58173	0.652863	0.0451384	26
MESO9566	55ca9433-fc60-482e-95bc-1a37253e6e0e	HiSeq2000	Homo sapiens (GRCh37_ICGC_standard_v2)	DNA	a480bb6f-7020-4adf-b4a5-08b4e453c444	MESO9566_T	892b91a4-5950-428a-947f-11cb5cfe4db4	MESO9566_N	MESO9566_R	collectedsample:7880dfeb-672c-41c2-9f71-70ac346220eb	Cell line derived from tumour	Normal blood	7abe862b-4d68-40bc-8134-d1e804bb6788	51a6d64e-fee4-4411-a0c8-4fda6c49b97d	43.65	66.66	0.99	99.296	3.19	246	57	303	3814	25	0	4445	1.48167	0.28	0.6	18.17	75.44	2.07	0	3.43	1	18	5	7	62	17	0	39	149	WT	35835	70819	0.506008	0.0721292	35
MESO9567	2fec4b11-df48-4091-98d4-5865c871ac63	HiSeqXTen	Homo sapiens (GRCh37_ICGC_standard_v2)	DNA	6a6cf50e-f803-4245-8ae9-02b39774ff04	MESO9567_T	6946f2e6-24aa-4cb8-a2fb-35fc3486bb9a	MESO9567_N	MESO9567_R	collectedsample:f8f5581c-98c6-405a-8fc1-9152d0c9bc6d	Primary tumour	Normal blood	4c36e4a3-b130-46c6-ace8-b37a9663e30b	ecc3c778-a77e-49b7-a4f5-fe828bcf9b88	34.03	59.21	0.81	88.5532	1.77	172	55	227	2544	11	0	3009	1.003	0.24	20.53	1.83	2.53	0	0	74.88	0	11	0	0	21	16	0	8	56	WT	47943	70469	0.680342	0.0523782	21
MESO9647	f7479470-9757-4fd4-b4d6-37fcfcaed849	HiSeqXTen	Homo sapiens (GRCh37_ICGC_standard_v2)	DNA	c9752757-4fd0-49f7-bbd2-d19b9a8869ee	MESO9647_T	cf20c434-d4e8-4caf-a2cb-e40609272837	MESO9647_N	na	na	Primary tumour	Normal blood	9e4a2de8-5def-4252-88f3-d283b1b7cfba	83324bb0-ffa5-4160-841c-c36fc8d5aaed	40.19	74.91	0.59	73.5663	2.99	190	91	281	3395	11	0	3968	1.32267	0.06	0.23	18.63	75.47	2.4	0	3.19	0	17	0	3	56	18	1	4	99	WT	41087	55639	0.738457	0.04764	29
MESO9746	ca68e8f8-5bd9-4c6c-9620-91ecc6db9778	HiSeqXTen	Homo sapiens (GRCh37_ICGC_standard_v2)	DNA	b8285d3c-24ea-450e-b93b-0efa260f8f8a	MESO9746_T	261af80f-4df7-4d8f-b14b-a38472981b38	MESO9746_N	MESO9746_R	collectedsample:048e67b9-b000-4788-a9ad-83ed79ddaa6f	Cell line derived from tumour	Normal blood	99db6d18-69c0-4f47-ad25-75ebf9660069	24ed3372-fa7b-4d02-9f7c-7b506a9f7939	36.44	73.87	1	99.2455	1.71	265	89	354	5528	42	1	6279	2.093	0.25	24.44	0.12	0.07	0	0	75.12	0	36	3	4	39	34	0	19	135	WT	29905	59751	0.500494	0.00147661	22
MESO9780	87911c16-62a8-43ce-bc83-46e09a04a7d3	HiSeqXTen	Homo sapiens (GRCh37_ICGC_standard_v2)	DNA	8777e2f9-8dd2-45e9-b2ce-20351bc7c415	MESO9780_T	78aadce0-25d7-4ee6-9907-789bfe3ba5f4	MESO9780_N	na	na	Primary tumour	Normal blood	27c11421-33b7-4bea-92df-82b666f34e93	3738ede8-7479-4308-a755-1499278ad65c	38.87	63.22	0.78	81.3027	1.95	169	47	216	3095	31	0	3558	1.186	0.01	8.89	0	4.6	0	0	86.49	0	1	0	2	15	10	0	29	57	WT	30854	63804	0.483575	6.62701e-05	8
MESO9800	6d84a9dc-8442-418e-9414-0e63b1201582	HiSeqXTen	Homo sapiens (GRCh37_ICGC_standard_v2)	DNA	2d133746-c4fd-44e2-a692-4e1befbef69e	MESO9800_T	76767826-5cff-4c07-8c00-e7e587968829	MESO9800_N	na	na	Primary tumour	Normal blood	2349a02d-be57-4b52-810a-0ec2068e6e8c	a0198a5e-8bb3-44a1-bf3e-f632d85e7eb0	40.01	72.57	0.58	66.4207	1.9	212	75	287	2994	12	0	3580	1.19333	0.14	17.64	0.15	9.15	0	0	72.93	0	32	3	1	37	30	0	16	119	WT	49143	62248	0.789471	0.0121677	27
MESO9869	8ee2225b-748c-408a-975d-6ed5707e306e	HiSeqXTen	Homo sapiens (GRCh37_ICGC_standard_v2)	DNA	32d5c025-d5a6-4fba-a78f-a58c9f7ac038	MESO9869_T	38bc0ae9-5bb2-4e5d-a174-aaa09ee6e9a4	D037	MESO9869_R	collectedsample:48178f39-eedf-400b-9277-dc745f13fcf2	Primary tumour	Normal blood	0bc42754-3537-4be4-9b5a-eed32ae208b8	7115bf07-33d4-4948-bd8c-4402cc379f8b	29.61	56.47	0.82	88.9686	3.79	252	80	332	4222	29	0	4915	1.63833	0.02	0.05	14.63	61.15	21.82	2.23	0.11	1	14	4	28	45	15	1	73	181	WT	22957	60560	0.379079	0.0128792	53
																					MEDIAN	274.5	3286.5		MEDIAN	3918	1.306															MEDIAN	125
																					MIN	55	594		MIN	707	0.235667															MIN	5
																					MAX	484	5855		MAX	6722	2.24067															MAX	466
																					TOTAL	15864	203416
[truncated: 1 more columns]
