# Supplementary material for: Comprehensive genomic and tumour immune profiling reveals potential therapeutic targets in malignant pleural mesothelioma
Source: Genome Med. 2022 May 30;14:58. doi: 10.1186/s13073-022-01060-8 (PMC9150319; doi:10.1186/s13073-022-01060-8)
Supplement: Supplementary file 6 — Additional file 6: Table S5. Significantly mutated gene analysis in MPM. [file 13073_2022_1060_MOESM6_ESM.xlsx]

## Sheet: Sheet1
Table S5. Significantly mutated gene analysis in MPM
Gene	FDR_MutPanning	Qvalue_OncoDriveFML	Qvalue_MutSigCV	Significant
BAP1	0	2.42e-05	0	MutPanning; OncoDriveFML; MutSigCV
NF2	0	2.42e-05	2.40822e-12	MutPanning; OncoDriveFML; MutSigCV
SETD2	1.35251e-12	0.27621	2.40822e-12	MutPanning; MutSigCV
TP53	1.81473e-09	2.42e-05	2.40822e-12	MutPanning; OncoDriveFML; MutSigCV
LATS2	8.19102e-06	0.27621	9.32066e-10	MutPanning; MutSigCV
SETDB1	3.92349e-05	0.0019965	1.03844e-05	MutPanning; OncoDriveFML; MutSigCV
DDX3X	0.0305722	0.208725	6.94167e-07	MutPanning; MutSigCV
PBRM1	0.0460242	0.446252	0.115639	MutPanning
